# Supplementary material for: Multidimensional Effects of Suryanamaskar on Physical, Physiological, and Psychological Outcomes: A Systematic Review
Source: Healthcare (Basel). 2026 Jul 1;14(13):1924. doi: 10.3390/healthcare14131924 (PMC13362503; doi:10.3390/healthcare14131924)
Supplement: Supplementary file 1 [file healthcare-14-01924-s001.zip]

Archive with 1 entries (1 files):
- healthcare-4336769-supplementary.pdf
